# Supplementary material for: Increased rates of proton pump inhibitor deprescription: a retrospective cohort of patients with upper gastrointestinal bleeding requiring endoscopic intervention
Source: J Can Assoc Gastroenterol. 2025 Sep 24;8(6):241–4. doi: 10.1093/jcag/gwaf021 (PMC12698228; doi:10.1093/jcag/gwaf021)
Supplement: gwaf021_Supplementary_Data [file gwaf021_supplementary_data.zip]

Archive with 2 entries (2 files):
- STROBE Statement UGIB PPI Article.pdf
- ICMJE Forms.pdf
